# Supplementary material for: FUT6 deficiency compromises basophil function by selectively abrogating their sialyl-Lewis x expression
Source: Commun Biol. 2021 Jul 2;4:832. doi: 10.1038/s42003-021-02295-8 (PMC8253766; doi:10.1038/s42003-021-02295-8)
Supplement: Supplementary file 5 — Supplementary Data 1 [file 42003_2021_2295_MOESM5_ESM.xlsx]

## Sheet: Supp Data 1 - FUT6 QTLs
snp	rsid	maf	effect	beta	t-stat	p-value	fdr	linkage block	block size
chr19:5823133:A:G	rs199921063	0.1255		-1.07767	-9.64791	1.11917e-18	1.16942e-12	132	6
chr19:5828380:A:G	rs1531616	0.1245	downstream_gene_variant	1.06863	9.56923	1.92643e-18	1.9206e-12	132	6
chr19:5826207:T:C	rs1678852	0.1248	downstream_gene_variant	-1.06863	-9.56923	1.92643e-18	1.9206e-12	132	6
chr19:5832692:A:T	rs778804	0.1255	intron_variant	1.06676	9.55811	2.07983e-18	2.06019e-12	132	6
chr19:5822490:C:A	rs3763045	0.1262		-1.05912	-9.50794	2.93721e-18	2.81827e-12	132	6
chr19:5833622:T:C	rs10402728	0.1483	intron_variant	1.00002	9.07307	5.66699e-17	3.90777e-11	139	2
chr19:5836964:G:A	rs1678849	0.1507	intron_variant	1.00002	9.07307	5.66699e-17	3.90777e-11	139	2
chr19:5839613:A:C	rs778798	0.1162	5_prime_UTR_variant	1.02322	8.38451	5.3947e-15	2.12756e-09	132	6
chr19:5827620:C:T	rs8106995	0.16	downstream_gene_variant	0.906737	8.06251	4.2716e-14	1.22948e-08	134	2
chr19:5828776:G:C	rs10775589	0.16	downstream_gene_variant	0.906737	8.06251	4.2716e-14	1.22948e-08	134	2
chr19:5823244:A:G	rs7250982	0.1067		-0.945285	-7.19222	9.16543e-12	8.29182e-07	130	9
chr19:5831840:C:T	rs17855739	0.1085	missense_variant	-0.957743	-7.17453	1.01848e-11	8.98286e-07	130	9
chr19:5821968:C:T	rs8111600	0.1044		-0.953652	-7.14363	1.224e-11	1.03152e-06	130	9
chr19:5827765:G:A	rs79744308	0.1046	downstream_gene_variant	-0.955652	-7.09989	1.58655e-11	1.25481e-06	130	9
chr19:5822370:G:T	rs76899991	0.08436		-1.03854	-6.85934	6.49401e-11	3.67132e-06	130	9
chr19:5832773:G:A	rs78060698	0.1214	intron_variant	-0.889434	-6.80947	8.66536e-11	4.57464e-06	130	9
chr19:5835677:G:A	rs12019136	0.1227	intron_variant	-0.884285	-6.75154	1.20947e-10	5.8905e-06	130	9
chr19:5833037:C:T	rs3859563	0.4612	intron_variant	0.537951	6.72625	1.39815e-10	6.5728e-06
chr19:5831672:G:C	rs61147939	0.4416	missense_variant	0.555314	6.61086	2.69752e-10	1.08045e-05	129	9
chr19:5823903:G:A	rs3763046	0.4413		0.551446	6.49385	5.2141e-10	1.77102e-05	129	9
chr19:5833967:C:T	rs12460874	0.4252	intron_variant	0.544381	6.47425	5.81821e-10	1.92576e-05	129	9
chr19:5822828:G:A	rs4807813	0.4414		0.550073	6.4719	5.8953e-10	1.94447e-05	129	9
chr19:5822925:C:T	rs4807815	0.4414		0.550073	6.4719	5.8953e-10	1.94447e-05	129	9
chr19:5823323:G:A	rs59637174	0.4396		0.550073	6.4719	5.8953e-10	1.94447e-05	129	9
chr19:5825187:G:A	rs28523462	0.4381		0.551211	6.45301	6.55096e-10	2.10361e-05	129	9
chr19:5821064:C:G	rs74254993	0.4422		0.530841	6.18377	2.88067e-09	6.66052e-05	129	9
chr19:5843784:A:T	rs3894326	0.1331	upstream_gene_variant	-0.800659	-6.16654	3.16261e-09	7.1711e-05	130	9
chr19:5820146:A:G	rs10417568	0.4735		0.510056	6.11363	4.20794e-09	8.97359e-05
chr19:5839746:G:A	rs3760776	0.1546	upstream_gene_variant	-0.713793	-5.88556	1.41389e-08	0.000230399
chr19:5820051:G:T	rs79390761	0.4429		0.512328	5.88396	1.42581e-08	0.000231837	129	9
chr19:5846277:T:C	rs150092813	0.1156		-0.684175	-4.65007	5.63234e-06	0.0206533	130	9
chr19:5831634:G:T	rs145035679	0.0565	stop_gained	-0.867632	-4.56325	8.24875e-06	0.0269242
chr19:5822893:C:T	rs4807814	0.2665		-0.383182	-3.84044	0.000159354	0.171717	128	13
chr19:5843609:T:C	rs874232	0.2994	upstream_gene_variant	-0.35985	-3.73279	0.000239432	0.213261
chr19:5820615:G:C	rs7252435	0.2714		-0.371457	-3.70224	0.000268311	0.226074	128	13
chr19:5819863:G:A	rs10422361	0.269		-0.372289	-3.70119	0.000269365	0.22653	128	13
chr19:5838595:C:T	rs8101385	0.3023	intron_variant	-0.380694	-3.69369	0.000276967	0.229757
chr19:5830799:G:A	rs35845041	0.2559	3_prime_UTR_variant	0.365415	3.58913	0.000406484	0.277583	128	13
chr19:5830922:C:T	rs12986368	0.2559	3_prime_UTR_variant	0.365415	3.58913	0.000406484	0.277583	128	13
chr19:5832899:C:A	rs3916080	0.2593	intron_variant	0.365415	3.58913	0.000406484	0.277583	128	13
chr19:5833949:C:T	rs34940903	0.2598	intron_variant	0.365415	3.58913	0.000406484	0.277583	128	13
chr19:5837285:T:C	rs60383067	0.2556	intron_variant	0.367968	3.53737	0.00048994	0.302846	128	13
chr19:5837511:C:T	rs35222081	0.2556	intron_variant	0.367968	3.53737	0.00048994	0.302846	128	13
chr19:5829592:A:G	rs11666494	0.2555	downstream_gene_variant	0.364074	3.51268	0.000535179	0.315293	128	13
chr19:5825820:C:T	rs6510859	0.254	downstream_gene_variant	-0.362222	-3.46959	0.000623653	0.337454	128	13
chr19:5832589:A:C	rs9807877	0.2804	splice_region_variant	0.328175	3.42629	0.000726219	0.360377	137	2
chr19:5847196:C:T	rs2637193	0.3773		-0.306956	-3.27961	0.00120296	0.441186	144	5
chr19:5847692:C:T	rs2637194	0.3871		-0.299615	-3.27294	0.00123039	0.444951	144	5
chr19:5847656:G:A	rs2608893	0.3872		-0.29857	-3.26968	0.00124403	0.446826	144	5
chr19:5847522:T:C	rs2608892	0.3907		-0.294117	-3.25789	0.00129443	0.453504	144	5
chr19:5791786:G:C	rs150181328	0.2965		0.299527	3.18776	0.00163572	0.493161
chr19:5780076:T:A	rs145322928	0.3378		0.292278	3.16236	0.0017786	0.507595	102	5
chr19:5847079:C:A	rs2561796	0.3924		-0.283616	-3.1492	0.00185714	0.515071	144	5
chr19:5776427:C:T	rs77584859	0.3337		0.283907	3.08824	0.00226442	0.549424	102	5
chr19:5776881:T:G	rs117272593	0.3333		0.283907	3.08824	0.00226442	0.549424	102	5
chr19:5842220:A:T	rs12982233	0.2556	upstream_gene_variant	0.309621	3.06588	0.0024334	0.56185	128	13
chr19:5841462:T:C	rs3760774	0.2769	upstream_gene_variant	0.291646	3.02927	0.00273531	0.582208	137	2
chr19:5784867:C:G	rs60199162	0.3347		0.270884	2.93507	0.00367737	0.63356	102	5
chr19:5842169:C:A	rs3760771	0.251	upstream_gene_variant	0.295702	2.87846	0.00437783	0.663294	128	13
chr19:5828921:A:G	rs778810	0.377	downstream_gene_variant	0.270744	2.83314	0.00502419	0.68653	135	6
chr19:5845645:C:T	rs28742594	0.3761		-0.272375	-2.81864	0.00524854	0.693745
chr19:5831724:T:C	rs112313064	0.3831	synonymous_variant	0.249437	2.66976	0.00813915	0.763966	135	6
chr19:5772897:C:T		0.3374		0.238964	2.61	0.00965667	0.789702	102	5
chr19:5841356:G:T	rs3760775	0.2814	upstream_gene_variant			> 0.01
