# Supplementary material for: FUT6 deficiency compromises basophil function by selectively abrogating their sialyl-Lewis x expression
Source: Commun Biol. 2021 Jul 2;4:832. doi: 10.1038/s42003-021-02295-8 (PMC8253766; doi:10.1038/s42003-021-02295-8)
Supplement: Supplementary file 6 — Supplementary Data 2 [file 42003_2021_2295_MOESM6_ESM.xlsx]

## Sheet: Table
	Supplementary Data 2
	Model	Intercept	PCA components					Platforms				Age	Gender	rs778798	rs17855739	Model p
			1	2	3	4	5	1	2	3	4
	rs778798 only	2.277***	0.898***	-0.196***	-0.123*	-0.216**	0.385***	-0.018*	0.006	0.049***	0.075***	0.005***	-0.441***	-0.026***		4.397E-63***
	rs17855739 only	2.237***	0.914***	-0.194***	-0.136*	-0.181*	0.392***	-0.018*	0.006	0.049***	0.075***	0.005***	-0.441***		0.023***	7.377E-12***
	rs778798 + rs17855739	2.278***	0.906***	-0.193***	-0.126*	-0.211*	0.392***	-0.018*	0.006	0.049***	0.075***	0.005***	-0.441***	-0.028***	0.030***	1.645E-79***
	Table S2. Table showing the coefficients of linear models fitted with the top 5 components of the genotyping data PCA, the genotyping platforms used, age and gender together with rs778798 and rs17855739 separately and combined. The model p value was obtained from a comparison against a null model using an analysis of variance. The asterisks indicates the P value significance ranges, * for < 0.05,…
	Model	Model p
	rs778798 only	4.397e-63
	rs17855739 only	7.377e-12
	rs778798 + rs17855739	1.645e-79

## Sheet: Raw Data
	Estimate	Std. Error	t value	Pr(>|t|)
(Intercept)	2.277	0.006254	364.178	< 2e-16	***	2.277***
pc.0	0.8984	0.02342	38.364	< 2e-16	***	0.898***
pc.1	-0.196	0.04681	-4.187	2.83e-05	***	-0.196***
pc.2	-0.1234	0.05632	-2.192	0.028402	*	-0.123*
pc.3	-0.2163	0.08376	-2.582	0.009822	**	-0.216**
pc.4	0.3851	0.1028	3.747	0.000179	***	0.385***
v2_platformv2	-0.01792	0.008506	-2.106	0.03517	*	-0.018*
v3_1_platformv3.1	0.006109	0.005731	1.066	0.28639		0.006
v4_platformv4	0.04903	0.004969	9.868	< 2e-16	***	0.049***
v5_platformv5	0.07543	0.005013	15.048	< 2e-16	***	0.075***
age	0.005011	5.858e-05	85.548	< 2e-16	***	0.005***
sexF	-0.441	0.001962	-224.777	< 2e-16	***	-0.441***
rs778798	-0.02599	0.00155	-16.767	< 2e-16	***	-0.026***
(Intercept)	2.237	0.005825	384.048	< 2e-16	***	2.237***
pc.0	0.9144	0.02343	39.026	< 2e-16	***	0.914***
pc.1	-0.1942	0.04682	-4.148	3.35e-05	***	-0.194***
pc.2	-0.1356	0.05633	-2.407	0.01608	*	-0.136*
pc.3	-0.1811	0.08376	-2.163	0.030579	*	-0.181*
pc.4	0.392	0.1028	3.814	0.000137	***	0.392***
v2_platformv2	-0.01795	0.008507	-2.11	0.034893	*	-0.018*
v3_1_platformv3.1	0.005993	0.005732	1.046	0.295782		0.006
v4_platformv4	0.04889	0.00497	9.838	< 2e-16	***	0.049***
v5_platformv5	0.07532	0.005013	15.024	< 2e-16	***	0.075***
age	0.005012	5.859e-05	85.55	< 2e-16	***	0.005***
sexF	-0.4411	0.001962	-224.771	< 2e-16	***	-0.441***
rs17855739	0.02292	0.003346	6.85	7.38e-12	***	0.023***
(Intercept)	2.278	0.006253	364.217	< 2e-16	***	2.278***
pc.0	0.9057	0.02343	38.653	< 2e-16	***	0.906***
pc.1	-0.1928	0.04681	-4.119	3.81e-05	***	-0.193***
pc.2	-0.1263	0.05632	-2.242	0.024932	*	-0.126*
pc.3	-0.2106	0.08376	-2.515	0.01191	*	-0.211*
pc.4	0.392	0.1028	3.814	0.000137	***	0.392***
v2_platformv2	-0.01809	0.008505	-2.127	0.033405	*	-0.018*
v3_1_platformv3.1	0.006024	0.00573	1.051	0.293142		0.006
v4_platformv4	0.04891	0.004969	9.843	< 2e-16	***	0.049***
v5_platformv5	0.07533	0.005012	15.03	< 2e-16	***	0.075***
age	0.00501	5.857e-05	85.539	< 2e-16	***	0.005***
sexF	-0.441	0.001962	-224.785	< 2e-16	***	-0.441***
rs778798	-0.02777	0.001562	-17.776	< 2e-16	***	-0.028***
rs17855739	0.03049	0.003372	9.042	< 2e-16	***	0.03***
